# Supplementary material for: Allele-specific mitochondrial stress induced by Multiple Mitochondrial Dysfunctions Syndrome 1 pathogenic mutations modeled in Caenorhabditis elegans
Source: PLoS Genet. 2021 Aug 27;17(8):e1009771. doi: 10.1371/journal.pgen.1009771 (PMC8428684; doi:10.1371/journal.pgen.1009771)
Supplement: S1 Table — Phenotypes are arranged by broad category and order of presentation in the manuscript. Changes relative to WT are indicated by minus symbol (-) or plus symbol (+) to indicate decreases and increases, respectively. Relative magnitude of changes are indicated by increasing numbers of symbols. Only statistically significant changes are indicated. NA: not assessed; NC: no change from WT. (XLSX) [file pgen.1009771.s007.xlsx]

## Sheet: Sheet1
		Arg140Gln	Gly147Arg	Gly148Arg	Gly166Cys	Cys168Phe	nfu-1Δ
Gross Phenotypes	Protein lipoylation	NC	-	---	--	---	---
	Lifespan	NC	NC	NC	---	-	-
	Brood size	NC	---	---	---	---	---
	Brood viability	NC	---	NA	NA	NA	NA
	Germline nuclei	-	-	---	---	---	---
Mitochondrial Phenotypes	Basal OCR	NC	NC	---	---	---	---
	Maximal OCR	-	-	---	---	---	---
	ETC Component Gene Expression	NC	+	++	NC	+++	NA
	Altered mitochondrial morphology	NC	+	+++	+++	+++	NA
	TMRE Accumulation	+	---	---	---	---	NA
	dct-1 expression	NC	NC	NC	+	NC	NA
Oxidative and iron stress phenotypes	UPRmt	NC	++	+++	NC	+++	NA
	ROS	NC	+++	++	NC	++	NA
	GST-4::GFP	NC	+	++	+++	+++	NA
	Antioxidant Expression	NC	+	+++	++	+++	NA
	H2O2 Protection	NC	NC	++	+++	++	NA
	O2- protection	+	++	NC	NC	NC	NA
	Iron response	NC	NC	+++	+++	+++	NA
	Iron chelation response	NC	+	+++	++	++	NA
	fer-1 brood size	NC	NC	NC	NC	NC	NA
	fer-1 brood viability	NC	NC	NA	NA	NA	NA
	NAC Lifespan	+	+++	NC	NC	NC	NA
	NAC brood size	NC	NC	NC	NC	NC	NA
	NAC brood viability	NC	NC	NA	NA	NA	NA
